# Supplementary material for: Development of pH-Dependent Magnetically Actuated Millirobot for Colon-Targeted Delivery of Diverse Drug Types
Source: Micromachines (Basel). 2026 May 15;17(5):610. doi: 10.3390/mi17050610 (PMC13209673; doi:10.3390/mi17050610)
Supplement: Supplementary file 1 [file micromachines-17-00610-s001.zip]

Archive with 4 entries (4 files):
- micromachines-4262084-supplementary.pdf
- Video S1.mp4
- Video S2.mp4
- Video S3.mp4
